# Supplementary material for: Stability and Efficacy of Mucoadhesive Eye Drops Containing Olopatadine HCl: Physicochemical, Functional, and Preclinical In Vivo Assessment
Source: Pharmaceutics. 2025 Apr 15;17(4):517. doi: 10.3390/pharmaceutics17040517 (PMC12030226; doi:10.3390/pharmaceutics17040517)
Supplement: Supplementary file 1 [file pharmaceutics-17-00517-s001.zip]

Archive with 1 entries (1 files):
- pharmaceutics-3559142-supplementary.pdf
